# Supplementary material for: Increased LL37 in psoriasis and other inflammatory disorders promotes LDL uptake and atherosclerosis
Source: J Clin Invest. 2024 Mar 1;134(5):e172578. doi: 10.1172/JCI172578 (PMC10904043; doi:10.1172/JCI172578)
Supplement: Supporting data values [file jci-134-172578-s156.xlsx]

## Sheet: FigS4F LL37 CD68 
proportion of LL37/ CD68 double positive/ LL37 positive areas
86.2685
65.0929
74.9634
81.5759
77.1983
68.2708
74.5256
66.2537
70.7642
64.9235

## Sheet: FigS4D LL37 ELISA  fraction
Fraction	1	2	3	4	5	6	7	8	9	10	11	12	13	14	15	16	17	18	19	20	21	22	23	24	25	26	27	28	29	30	31	32	33	34	35	36
LL37/hCAP18	1.47	2.625	27.9	262.935	306.225	206.01	186.78	204.6	193.335	199.26	151.965	130.725	57.03	24.48	11.805	8.925	13.425	9.975	4.77	3.18	2.46	2.37	2.175	1.995	1.785	1.725	1.71	1.695	1.68	1.8	1.605	1.62	1.59	1.575	1.515	1.44

## Sheet: FigS4C FPLC cholesterol and TG
Fraction	1	2	3	4	5	6	7	8	9	10	11	12	13	14	15	16	17	18	19	20	21	22	23	24	25	26	27	28	29	30	31	32	33	34	35	36
Cholesterol	0.24	1.66	8.6	24.58	16.86	9.17	6.18	5.66	5.83	6.08	5.31	3.88	2.31	1.19	0.81	0.76	1.1	1.1	0.52	0.31	0.35	0.28	0.3	0.15	0	0.02	0	0	0	0	0	0	0	0	0	0
Triglyceride	0	0.415	1.685	2.931	1.669	0.892	0.315	0.346	0.377	0.231	0.285	0.369	0.208	0.269	0.131	0	0.146	0.1	0.062	0.023	0.408	0	0	0.131	0	0	0.792	2.085	1.008	0	0	0	0	0	0	0

## Sheet: FigS4B HDL, Triglyceride
	HDL	ApoE-\-									LL37tg/tg ApoE-/-
	Normal diet	55	46	54	32						57	64	59	58
	High fat diet	116	108	109	111	134	128	126	123		134	101	120	116	112	135	125	112
	Triglyceride	ApoE-\-									LL37tg/tg ApoE-/-
	Normal diet	219	267	316	118						192	185	204	238
	High fat diet	202	261	246	209	319	108	166	177		129	137	180	249	168	157	114	110

## Sheet: FigS4A weight
week	ApoE-/- normal diet						LL37tg/tg ApoE-/- normal diet							ApoE-/- high fat diet										LL37tg/tg ApoE-/- high fat diet
6	20.1	21.5	19.9	20.8			18.7	21.6	20.7	16	18.5			20.5	21.2	21.3	17.8	17.6	18.3	18.2	18.4			19.6	17.2	18.5	18.2	18.4	19.9	22.7	18.8	19.1	19.1
7	21.8	22.3	22.5	22.6			19.5	25	21.8	23.4	20			24.8	24	24.4	20.5	20.4	20.6	18.6	20.3			22	20.5	22.6	20.5	21.8	21.4	24.8	22.8	21	21.2
8	23.5	23.5	22.5	22.5			20.6	24.2	21.8	25.6	23.2			24.9	25.2	26.2	22	22.1	21.6	21.4	19.5			24.4	22.6	22.4	23.5	23.5	24.4	26.3	22.7	22.5	23
9	25	26.2	25.2	25.1			21.8	23.4	26.4	25	24.5			26	27	27.4	21	23.4	24	24.4	24.2			23.8	23.9	25.5	25.6	24.2	25.1	27.9	24	24.8	24.5
10	25.5	27.1	25.7	27.3			22	27	25	24.2	25.6			29.4	29	27.4	24.5	24.5	21.3	25	24.4			24.8	27.1	26.9	24.5	24.8	25.8	29	25.8	26.5	25.7
11	25.4	28.4	26.5	27.8			22.8	26.3	24.9	26.4	27.6			28.2	30.6	29.6	25.4	22.4	25.2	25.3	25.1			26.5	30	26.5	29.7	26.1	26.8	31.6	27.9	28	26.6
12	28.2	27	28.5	25.9			23.2	27.1	27.3	25.9	28.4			30.6	28.3	31.3	24.7	26.5	27.8	27.1	27			27.2	31	31.3	27.2	26.8	27.4	33.6	29.7	30.2	27.3
13	29	28.8	27.5	26.9			24	27.7	26.4	28.3	27.7			31.4	33	35.3	29	27.8	27.7	28.5	25.6			27.6	28	32.1	32.3	27.6	26.8	35	30.5	30.7	27.4
14	29.5	27.9	29	27.2			24	28.9	27	27.8	28.9			34.2	36.3	32.5	26.4	29.4	28.2	28.8	30			29.4	28.6	33.5	34.2	28.5	28.4	36.6	31.9	32.9	28.8
15	27.6	28.1	30.5	29.6			24.2	28.5	29.5	29.2	27.2			34	38.5	36.9	27.9	30.7	32.2	29.7	31.3			29.3	35	31.4	35.6	30.5	29.3	38.5	34	34	29.6
16	28.3	28.5	30.1	29.9			24.6	27.4	28.6	29.5	29.1			37.5	40.8	34.4	30.2	31.3	34.7	35.8	34.3			29.6	35.9	31.2	36.7	31.7	31.1	42	37	35.5	30.7

## Sheet: FigS3E qPCR HMDMs
	No treatment				LL37				LDL				LLD37+LDL
LDLR	1.1049	0.8445	1.1306	0.9199	0.885	0.892	0.918	0.769	0.69	0.56	0.79	0.62	0.1	0.11	0.1	0.11
HMGCR	0.9721	0.8261	1.0498	1.1521	0.9198	0.8393	0.6593	1.1283	0.9795	0.977	1.1043	0.8807	0.4234	0.4956	0.6605	0.5461
HMGCS	1.2074	0.738	1.1005	0.9541	1.1721	1.0448	1.0284	0.8953	1.2419	1.1074	0.5952	0.9797	0.7585	0.4454	0.4862	0.3443
SREBF2	1.202	0.8161	1.1548	0.827	1.0901	0.9128	1.1534	0.8762	0.9058	0.5992	1.139	0.9785	0.4174	0.4524	0.4783	0.5006
SC5D	1.2616	0.8785	1.1042	0.7557	1.2643	0.9696	1.1905	0.9681	1.0243	0.823	1.3723	1.2293	0.863	0.9864	0.971	0.9318
DHCR7	1.1831	0.8095	1.0764	0.9309	0.9154	0.8524	0.965	0.8903	0.4787	0.2764	0.3909	0.3244	0.079	0.0747	0.0649	0.0885
DHCR24	0.7218	0.7926	1.2311	1.2545	0.808	0.661	0.713	1.233	1.30473	1.03625	1.29978	0.933206	0.291747	0.349162	0.285919	0.256005
MSMO1	1.1891	0.8018	0.9407	1.0684	1.5231	1.3201	1.3427	1.9167	1.8317	0.9097	1.3979	1.4334	0.3399	0.283	0.5064	0.4768
INSIG1	0.9733	1.2655	0.836	0.9252	1.228	0.748	0.4954	1.0036	1.0229	0.9963	1.0773	0.883	0.2672	0.2889	0.3672	0.2837
SCD	1.16	0.92	1.07	0.85	0.92	0.91	0.95	0.8	0.49	0.45	0.73	0.63	0.31	0.31	0.34	0.34
FASN	1.1953	0.797	1.1554	0.8522	1.1375	0.9845	1.1996	0.8693	0.3984	0.3025	0.628	0.6037	0.1414	0.1211	0.1294	0.1253
FADS1	1.0523	1.0325	1.1561	0.7591	1.043	1.047	0.975	0.86	1.33	0.91	1.18	1.23	0.66	0.59	0.63	0.52
FADS2	0.8643	1.0649	1.2124	0.8585	1.496	1.317	1.202	0.694	1.19	0.98	0.95	1.01	0.57	0.64	0.49	0.62

## Sheet: FigS3D Bodipy HMDMs
no treatment	LL37	LDL	LDL+LL37
0.916917	0.944312	0.976502	2.2331
1.09554	0.803646	1.16854	2.65992
0.987546	1.06537	1.517	2.71422
			2.21701

## Sheet: FigS2I LDL binding HMDMs
No treatment	Cramp	LL37
7998	6089	10216
6920	6855	17197
7709	6661	10810
5797	5912	19060

## Sheet: FigS2H LDL binding THP-1
No treatment	Cramp	LL37
11751	11834	17668
11655	11123	17430
11933	10707	20834
12070	11580	14489

## Sheet: FigS2G PLA recepor Cramp
PLA LDLR: Cramp	No treatment	Cramp	LDL	LDL+Cramp
	1.01216	0.847136	2.35641	1.63254
	0.968942	1.20961	1.58579	1.68859
	0.986451	0.838627	2.54941	2.59336
	1.03245	1.15288	1.6987	1.38989
	No treatment	Cramp	LDL	LDL+Cramp
PLA SR-B1: Cramp	0.830682	0.876832	3.19431	2.85159
	1.09037	1.15214	2.09317	3.83113
	1.01749	0.978049	5.24306	2.73211
	1.06146	1.0596	3.5884	2.86785
	No treatment	Cramp	LDL	LDL+Cramp
PLACD36: Cramp	0.763018	0.755892	2.83956	1.60428
	0.97609	1.14321	2.97168	1.63417
	1.22365	1.00037	3.66827	3.45591
	1.03725	0.952906	2.86479	3.16872

[truncated: 40 more sheets: FigS2F PLA receptor LDL Cramp, FigS2E PLA receptors LL37 HMDMs, FigS2D PLA receptors LDL HMDMs, FigS2C CD36 blocking HMDMs, FigS2B SRB1 blocking HMDMs, FigS2A LDLR blocking HMDMs, FigS1I WB PC, FigS1G LDL uptake PC, FigS1F Aggregate PC, FigS1D aggregate alanin scan, FigS1A each lipoprotein uptake, Fig5K PC-oxPL association, Fig5F total cholesterol LDL, Fig5E atheroma section, Fig5C en face, Fig4J qPCR THP-1, Fig4I predicted transcription , Fig4G GO term analysis, Fig4D Bodipy, Fig3J PLA receptors LL37 …]
